# Supplementary material for: Reconfigurable Terahertz Metamaterials Based on the Refractive Index Change of Epitaxial Vanadium Dioxide Films Across the Metal–Insulator Transition
Source: Nanomaterials (Basel). 2025 Mar 13;15(6):439. doi: 10.3390/nano15060439 (PMC11945049; doi:10.3390/nano15060439)
Supplement: Supplementary file 1 [file nanomaterials-15-00439-s001.zip]

Archive with 1 entries (1 files):
- nanomaterials-3508935-supplementary.pdf
